# Supplementary material for: Modulating the Luminescence, Photosensitizing Properties, and Mitochondria-Targeting Ability of D-π-A-Structured Dihydrodibenzo[a,c]phenazines
Source: Molecules. 2023 Sep 1;28(17):6392. doi: 10.3390/molecules28176392 (PMC10490149; doi:10.3390/molecules28176392)
Supplement: Supplementary file 1 [file molecules-28-06392-s001.zip]

Archive with 1 entries (1 files):
- molecules-2563056-supplementary.pdf
